# Supplementary material for: The CECR2 bromodomain displays distinct binding modes to select for acetylated histone proteins versus non-histone ligands
Source: bioRxiv. 2024 Dec 11:2024.12.09.627393. Preprint. [Version 2] doi: 10.1101/2024.12.09.627393 (PMC11661176; doi:10.1101/2024.12.09.627393)
Supplement: Supplement 2 [file media-2.xlsx]

## Sheet: Peptide Query Titration
	Buffer: 50 mM Tris pH 7.5 + 50 mM NaCl + 0.01% BSA + 0.01% Tween-20 + 1 mM TCEP + 0.0004% Poly-L-Lysine
	[CECR2], M	H4 1-23aa		H4K5,8,12,16ac		H4K5ac
	1e-06	291	252	82367	84373	74632	75229
	3.3e-07	349	202	100854	100353	84198	83941
	1.1e-07	361	258	109231	109245	86266	85404
	3.7e-08	254	263	105951	105749	71443	71886
	1.2e-08	239	157	77638	79974	39537	35218
	4.1e-09	189	176	28394	30545	9418	8567
	1.4e-09	177	201	5424	4701	1210	1040
	4.6e-10	227	223	955	954	328	322
	1.5e-10	231	201	303	355	221	216
	5.1e-11	209	208	208	231	206	200
	1.7e-11	264	203	247	231	216	167
	0	219	206	209	193	190	200

## Sheet: CECR2 Discovery Screen Data
Buffer: 50 mM Tris pH 7.5 + 50 mM NaCl + 0.01% BSA + 0.01% Tween-20 + 1 mM TCEP + 0.0004% Poly-L-Lysine
CECR2 (26 nM Probing Concentration)					CONTROLS											RAG2					CONTROLS
Length	peptide sequence	AVG	STDEV		peptide sequence	AVG	STDEV									Length	peptide sequence	AVG	STDEV		peptide sequence	AVG	STDEV
H4 1-23	H4K5ac + K12ac + K16ac	119868	6891.46		H2A (10-25)	106.5	17.6777									H3 1-20	H3K9ac (1-20) (not K14ac)	214.5	13.435		H2A (10-25)	115.5	6.36396
H4 11-27	H4K12ac + K16ac (11-27)	117727	9480.89		H2A (1-17)	25	18.3848									H3 1-20	H3K9ac (1-20)	202.5	26.163		H2A (1-17)	124	63.6396
H4 1-23	H4K12ac + K20ac	115715	2326.38		H2A.X (1-17)	103	11.3137									H3 1-20	H3K4ac (1-20)	128	21.2132		H2A.X (1-17)	117	4.24264
H4 1-23	H4K5ac + K20ac	114832	572.049		H2A.Z (1-19)	212	2.82843									H3 1-20	H3K4ac + K14ac (1-20)	215.5	31.8198		H2A.Z (1-19)	171.5	41.7193
H4 11-27	H4K12ac + K16ac + K20me1 (11-27)	114142	7524.32		H2A.Z (1-19) (N-ac)	151.5	47.3762									H3 1-20	H3K9ac + K14ac (1-20)	208.5	41.7193		H2A.Z (1-19) (N-ac)	132	28.2843
H4 1-23	H4K8ac + K12ac + K16ac	113343	1071.97		H2AX (132-142)	153	32.5269									H3 1-20	H3K4ac + K9ac (1-20)	195	15.5563		H2AX (132-142)	233.5	0.707107
H4 1-23	H4K5ac + K8ac + K16ac	112709	28.2843		H2B (1-24)	164.5	0.707107									H3 1-20	H3K4ac + K9ac + K14ac (1-20)	217	26.8701		H2B (1-24)	112.5	16.2635
H4 1-23	H4K8ac + K20ac	112466	780.646		H3 (1-20)	120	41.0122									H3 1-20	H3K18ac (1-20)	192	33.9411		H3 (1-20)	202	0
H4 1-23	H4K5proK8proK12pro	106775	7133.29		H3 (1-20) N-ac	209	18.3848									H3 1-20	H3K14ac + K18ac (1-20)	225	25.4558		H3 (1-20) N-ac	181.5	13.435
H3 21-44	H3K27acK36me2 (21-44)	101022	10310.3		H3 (1-25)	152.5	70.0036									H3 1-20	H3K9ac + K18ac (1-20)	189.5	13.435		H3 (1-25)	238	100.409
H4 1-23	H4K5butK8butK12but	100215	6246.58		H3 (15-41)	608.5	232.638									H3 1-20	H3K4ac + K18ac (1-20)	208.5	12.0208		H3 (15-41)	193.5	38.8909
H4 1-23	H4K5K8but (1-23)	98224.5	7353.2		H3 (21-44)	217	15.5563									H3 1-20	H3K9ac + K14ac + K18ac (1-20)	210.5	13.435		H3 (21-44)	110.5	13.435
H3 1-32	H3.1K18ac (1-32)	98016.5	6295.37		H3 (52-61)	140	9.89949									H3 1-20	H3K4ac + K14ac + K18ac (1-20)	248	2.82843		H3 (52-61)	187	11.3137
H3 21-44	H3K27acK36me1 (21-44)	97166	5639.88		H3 (74-84)	159.5	17.6777									H3 1-20	H3K4ac + K9ac + K18ac (1-20)	219.5	16.2635		H3 (74-84)	212	7.07107
H4 1-23	H4K12acK16acK20me3 (1-23)	95856.5	4777.92		H3 (74-84) N-ac	144.5	24.7487									H3 1-20	H3K4ac + K9ac + K14ac + K18ac (1-20)	243	1.41421		H3 (74-84) N-ac	176	49.4975
H3 21-44	H3K36ac (21-44)	95308	12746.3		H3 105-124	215.5	2.12132									H3 1-20	H3K4me3 (1-20)	56914	2426.79		H3 105-124	136.5	9.19239
H3 1-25	H3K18ac (1-25)	94896.5	2433.15		H3 120-135	198.5	19.0919									H3 1-20	H3K4me3 + K9ac (1-20)	69241	23517		H3 120-135	202.5	79.9031
H3.3 15-34	H3K18ac + K23ac + K27ac	94019.5	10409.3		H3 30-49	155.5	12.0208									H3 1-20	H3K4me3 + K14ac (1-20)	71714	18687.4		H3 30-49	141.5	37.4767
H3 1-32	H3.1K14ac (1-32)	90169	1197.84		H3.1 (1-32)	611	89.0955									H3 1-20	H3K4me3 + K18ac (1-20)	77226	18267.4		H3.1 (1-32)	307	66.468
H3 21-44	H3K27acK36me3 (21-44)	90121	5092.58		H3.1 15-34	198.5	10.6066									H3 1-20	H3K4me3 + K9ac + K14ac (1-20)	55464.5	21273.3		H3.1 15-34	178.5	82.7315
H3 1-25	H3R17me2a + K18ac (1-25)	89787.5	16358.9		H3.3 (27-45)	4124	5707.77									H3 1-20	H3K4me3 + K9ac + K18ac (1-20)	60898	24183.1		H3.3 (27-45)	164.5	7.77817
H4 1-23	H4K5ac + K8ac + K12ac (1-23)	89131.5	1277.74		H3.3 15-34	215	42.4264									H3 1-20	H3K4me3 + K14ac + K18ac (1-20)	69854	23963.8		H3.3 15-34	152	35.3553
H4 1-23	H4K8ac + K16ac (1-23)	88805	1846.96		H3.3 30-49	202.5	4.94975									H3 1-20	H3K4me3 + K9ac + K14ac + K18ac (1-20)	50318	19429.9		H3.3 30-49	149	16.9706
H4 1-23	H4K5ac + K12ac (1-23)	88355.5	965.201		H3.3 75-94	215	12.7279									H3 1-20	H3T3p + K4me3 + K9ac + K14ac + K18ac (1-20)	200.5	21.9203		H3.3 75-94	202	57.9828
H3.3 27-45	H3.3K36ac (27-45)	88009	2470.63		H4 (11-27)	161.5	3.53553									H3 1-20	H3T3p + K4me3 (1-20)	176.5	17.6777		H4 (11-27)	176.5	0.707107
H4 1-23	H4K12ac (1-23)	87674.5	1180.16		H4 (1-23)	1377	62.2254									H3 1-20	H3R2me2a + T3p + K4me3 + K9ac + K14ac + K18ac	178	26.8701		H4 (1-23)	206.5	16.2635
H4 1-23	H4K16ac (1-23)	87365.5	2206.88		H4 (1-24)	98	43.8406									H3 1-20	H3R2me2a + T3p + K4me3 (1-20)	190	25.4558		H4 (1-24)	139	22.6274
H4 11-27	H4K12ac + K16ac + K20me2 (11-27)	86578.5	4380.53		z6xHis-Tag	136.5	9.19239									H3 1-20	H3R2me2a + K4me3 (1-20)	61273	16733		z6xHis-Tag	141	28.2843
H4 1-23	H4R3me2a + K5ac + K8ac + K12ac + K16ac + K20ac (1-23)	86237	622.254		zFlag-Tag	91	35.3553									H3 1-20	H3K4me2 (1-20)	28337	15085.4		zFlag-Tag	137	7.07107
H3 1-20	H3K4me3 + K9ac + K14ac (1-20)	85954	701.45		zHA-Tag	172.5	31.8198									H3 1-20	H3K4me2 + K9ac + K14ac + K18ac (1-20)	9034	8253.35		zHA-Tag	139	8.48528
H3 1-20	H3K4ac + K9ac + K14ac (1-20)	85942.5	2161.63		zMyc-Tag	159.5	12.0208									H3 1-20	H3K4me1 (1-20)	1612	1863.93		zMyc-Tag	145	0
H4 1-23	H4K5but (1-23)	85794	4531.14		zV5-Tag	211.5	16.2635									H3 1-20	H3K4me1 + K9ac + K14ac + K18ac (1-20)	180	4.24264		zV5-Tag	132	22.6274
H4 1-23	H4R3me1 + K5ac + K8ac + K12ac + K16ac + K20ac (1-23)	85734	750.947		NO MATCH	0	0									H3 1-20	H3S10p (1-20)	198.5	61.5183		NO MATCH	0	0
H4 1-23	H4R3me2s + K5ac + K8ac + K12ac + K16ac + K20ac (1-23)	85707	1953.03													H3 1-20	H3K4ac + K9ac + S10p + K14ac + K18ac (1-20)	143	55.1543
H3 1-20	H3K4ac + K14ac + K18ac (1-20)	84894.5	871.863													H3 1-20	H3K4me3 + S10p (1-20)	63430	20712.6
H4 1-23	H4K5ac (1-23)	84772	449.72													H3 1-20	H3K4me3 + K9ac + S10p + K14ac + K18ac (1-20)	40984.5	15260.1
H4 1-23	H4K8ac (1-23)	84176	2295.27													H3 1-20	H3R2me2a + K4me3 + S10p (1-20)	46772	20820.1
H4 1-23	H4K5me1 + K8ac + K12ac + K16ac	84017	1828.58													H3 1-20	H3R2me2a + K4me3 + K9ac + S10p + K14ac + K18ac (1-20)	19767.5	13316.9
H4 1-23	H4K5ac + K8ac + K12ac + K16ac (1-23)	83747.5	2745.7													H3 1-20	H3K9me3 (1-20)	187.5	21.9203
H4 1-23	H4K5ac + K8ac + K12me1 + K16ac	83743	1435.43													H3 1-20	H3K4ac + K9me3 + K14ac + K18ac (1-20)	207.5	2.12132
H4 11-27	H4K12ac + K16ac + K20me3 (11-27)	83701.5	385.373													H3 1-20	H3K4me2 + K9ac + K18ac (1-20)	17195	19526
H3 1-20	H3K4ac + K9ac + K14ac + K18ac (1-20)	83562	3504.42													H3 1-20	H3K4me1 + K9ac + K18ac (1-20)	158.5	53.033
H3 1-20	H3K9ac + K14ac (1-20)	83225.5	1248.04													H3 1-20	H3R2me2a (1-20)	181	28.2843
H3 1-20	H3K4me3 + K9ac + K14ac + K18ac (1-20)	83179	2361.74													H3 1-20	H3R2me2a + K4ac + K9ac + K14ac + K18ac (1-20)	179	65.0538
H3 1-20	H3R2me2a + K4ac + K9ac + K14ac + K18ac (1-20)	82752	1689.99													H3 1-20	H3R2me2a + K4me3 + K9ac + K14ac + K18ac (1-20)	45517.5	18569.3
H2A 1-17	H2AK5ac + K9ac + K13ac + K15ac	82519.5	1231.07													H3 1-20	H3R2me1 + K4me3	69132	15180.2
H2A 1-17	H2AK5ac	81328	2894.9													H3 1-20	H3R2me1 + K4me3 + K9ac + K14ac + K18ac (1-20)	55650	19687.3
H3 1-20	H3K4ac + K9me3 + K14ac + K18ac (1-20)	81070.5	4004.35													H3 1-20	H3Cit2 (1-20)	175.5	4.94975
H4 1-23	H4K5ac + K8me1 + K12ac + K16ac	80874	2595.08													H3 1-20	H3Cit2 + K4me3 (1-20)	48552	12023.6
H2AX 1-17	H2A.X K5ac	80864.5	6230.32													H3 1-20	H3Cit2 + K4me3 + K9ac + K14ac + K18ac (1-20)	26298	8732.77
H4 1-23	H4K8but (1-23)	80848	13155													H3 1-20	H3Cit2 + K4ac + K9ac + K14ac + K18ac (1-20)	182.5	30.4056
H3 1-20	H3R2me2a + K4me3 + K9ac + K14ac + K18ac (1-20)	80535.5	4810.45													H3 1-20	H3T3p (1-20)	190	45.2548
H3 1-20	H3K4ac + K9ac + K18ac (1-20)	80049.5	1645.44													H4 1-23	H4K5ac + K8ac + K12ac + K16ac (1-23)	294.5	163.342
H3 1-20	H3K4ac + K14ac (1-20)	80031.5	4496.49													H3 1-20	H3R2me2a + K4me2 (1-20)	35709.5	23765.2
H3 1-20	H3K4ac + K9ac (1-20)	79611	4805.5													H3 1-20	H3R2me2s + K4me2 (1-20)	33463	25590.2
H3 1-20	H3R2me1 + K4me3 + K9ac + K14ac + K18ac (1-20)	79420.5	3202.49													H3 1-20	H3R2me1 + K4me2 (1-20)	34311	20906.3
H3 1-20	H3K4me1 + K9ac + K14ac + K18ac (1-20)	78885.5	3343.91													H3 1-20	H3Cit2 + K4me2 (1-20)	22045	15849.1
H3 1-20	H3K4me2 + K9ac + K14ac + K18ac (1-20)	78726	3630.29													H3 1-20	H3K4N3	187	7.07107
H3 1-20	H3K14ac + K18ac (1-20)	78368	924.896													H4 1-23	H4K5ac (1-23)	190	4.24264
H3 1-20	H3K9ac + K14ac + K18ac (1-20)	78281.5	6320.83													H4 1-23	H4K8ac (1-23)	302	106.066
H2B 1-24	H2BK12ac + K15ac + K16ac + K20ac	78262	3743.42													H4 1-23	H4K12ac (1-23)	199.5	9.19239
H4 1-23	H4K16ac + K20ac	78059.5	2659.43													H4 1-23	H4K16ac (1-23)	183	22.6274
H2A 1-17	H2AR3me2a + K5ac	76265.5	927.017													H4 1-23	H4K5ac + K12ac (1-23)	204.5	44.5477
H4 1-23	H4K8ac + K12ac	75862	934.795													H4 1-23	H4K8ac + K16ac (1-23)	210	4.24264
H3 1-20	H3K4me1 + K18ac (1-20)	75464.5	5021.17													H4 1-23	H4K5ac + K8ac + K12ac (1-23)	225	11.3137
H4 1-23	H4K5ac + K8me1 + K12ac	75197	216.375													H4 1-23	H4R3me2a (1-23)	249	50.9117
H3 1-20	H3K4me3 + K14ac + K18ac (1-20)	74789	1665.94													H4 1-23	H4R3me2s (1-23)	222	16.9706
H2A 1-17	H2ACit3 + K5ac	74198	7571.7													H4 1-23	H4R3me1 (1-23)	263	121.622
H3 1-32	H3.1K23ac (1-32)	73387.5	8145.16													H4 1-23	H4S1p + R3me2a (1-23)	190.5	43.1335
H2A 1-17	H2AK5ac + K9ac + K13ac + K15ac (no N-ac)	73256.5	6777.62													H4 1-23	H4S1p + R3me2s (1-23)	191.5	2.12132
H4 1-23	H4K5ac + K8ac	73124.5	3507.96													H4 1-23	H4S1p + R3me1 (1-23)	151.5	43.1335
H2A 1-17	H2AS1p + K5ac + K9ac + K13ac + K15ac (no N-ac)	72645.5	3609.78													H4 1-23	H4R3me2a + K5ac + K8ac + K12ac + K16ac + K20ac (1-23)	193	35.3553
H4 1-23	H4K12ac + K16ac	72584	2565.38													H4 1-23	H4R3me2s + K5ac + K8ac + K12ac + K16ac + K20ac (1-23)	230	39.598
H4 1-23	H4S1p + K5ac + K8ac + K12ac + K16ac	72277	5934.04													H4 1-23	H4R3me1 + K5ac + K8ac + K12ac + K16ac + K20ac (1-23)	178	19.799
H3 1-20	H3K4me3 + K14ac (1-20)	71271.5	1448.86													H4 11-27	H4K20me3 (11-27)	118.5	58.6899
H4 1-23	H4K5ac + K16ac	70783	400.222													H4 11-27	H4K20me2 (11-27)	155.5	6.36396
H3 1-20	H3K4ac + K9me1 + K14ac + K18ac	70254	2872.27													H4 11-27	H4K20me1 (11-27)	227.5	31.8198
H3 1-20	H3K4ac + K18ac (1-20)	70115.5	3882.72													H4 11-27	H4K12ac + K16ac + K20me3 (11-27)	200	14.1421
H3 1-20	H3K9ac + K18ac (1-20)	69986	2341.94													H4 11-27	H4K12ac + K16ac + K20me2 (11-27)	196.5	24.7487
H4 1-23	H4K20ac	69799	622.254													H4 11-27	H4K12ac + K16ac + K20me1 (11-27)	116.5	40.3051
H3 1-20	H3K4ac + K9me2 + K14ac + K18ac	68421	5054.4													H4 11-27	H4K12ac + K16ac (11-27)	136.5	58.6899
H3 1-20	H3Cit2 + K4ac + K9ac + K14ac + K18ac (1-20)	68011.5	2020.2													H3 1-20	H3K4me3 + R8me2s + K9me3 (1-20)	54838.5	987.828
H4 1-23	H4R3me2a + K5ac	67686	4068.69													H3.3 15-41	H3K18me3	185.5	12.0208
H3 1-20	H3K9pro	65723	10728.2													H3.3 15-41	H3K36me3	186	21.2132
H3 1-20	H3Cit2 + K4me3 + K9ac + K14ac + K18ac (1-20)	65073.5	4605.39													H3.3 15-41	H3K18me3 + K36me3	174	65.0538
H3 1-20	H3R2me2s + K4me3 + K9ac + K14ac + K18ac	64220.5	10572													H3 1-20	H3K4me3 + R8me2a + K9me3 (1-20)	62529.5	9447.65
H2A 1-17	H2AS1p + K5ac + K9ac + K13ac + K15ac	61515	124.451													H3 74-84	H3K79me3 (74-84)	190.5	12.0208
H3 1-20	H3R2me2a + T3p + K4me3 + K9ac + K14ac + K18ac	61227.5	1986.26													H3 74-84	H3K79me2 (74-84)	188.5	9.19239
H4 1-23	H4K5me1 + K8ac + K12me1	60770	9879.7													H3 74-84	H3K79me1 (74-84)	235	9.89949
H4 1-23	H4K12ac + KQ5,8,16,20	60743	3323.4													H3 1-20	H3T3p (1-20)	74.5	10.6066
H3 1-20	H3T3p + K4me3 + K9ac + K14ac + K18ac (1-20)	59765	9620.89													H3.3 27-45	H3.3K36me1	121	4.24264
H3 1-20	H3K4me3 + K9ac + K18ac (1-20)	57283.5	4616.7													H3 6-30	H3K9me2 + K27me2 (6-30)	176	43.8406
H2B 1-24	H2BK12ac	57063.5	10365.5													H3 1-20	H3K4me3 + K9me3 (1-20)	58302.5	6749.33
H3 1-20	H3K4me3 + T6p + K9ac + K14ac + K18ac	55978	4101.22													H3 1-20	H3K9me2 (1-20)	156	7.07107
H3 1-20	H3K4me2 + K9ac + K18ac (1-20)	55020	7686.25													H3 1-20	H3K9me1 (1-20)	142	22.6274
H3 1-20	H3T6p + K9ac + K14ac + K18ac	54475.5	4333.86													H3 1-20	H3K4me1 + K18ac (1-20)	118	9.89949
H3 1-20	H3K9ac (1-20) (not K14ac)	53577.5	2594.37													H3 1-20	H3T11p (1-20)	155	12.7279
H3 1-20	H3K4me2 + T6p + K9ac + K14ac + K18ac	53073	2998.13													H3 1-20	H3K18me3 (1-20)	186.5	17.6777
H3 1-20	H3K4me3 + K9ac (1-20)	50382	9956.06													H3 1-20	H3K18me2 (1-20)	127.5	2.12132
H3 1-20	H3K9ac (1-20)	49482.5	11044.3													H3 1-20	H3K18me1 (1-20)	177.5	41.7193
H3 1-20	H3K9but	46999.5	9497.15													H3 1-20	H3R8me1	168	16.9706
H2A 1-17	H2AS1p + R3me2a + K5ac	42156.5	9010.66													H3 1-20	H3R8me2a	179.5	51.6188
H2AZ 1-19	H2A.Z K4ac + K8ac + K12ac (1-19)	41233	6656.7													H3 1-20	H3R8me2s	228.5	77.0746
H3 1-20	H3K4me1 + K9ac + K18ac (1-20)	38688.5	35548.4													H3 1-20	H3K9ac + S10p (1-20)	110	19.799
H2A 1-17	H2AS1p + K5ac	35039.5	1984.85													H3 1-20	H3K9me3 + S10p (1-20)	180	39.598
H3.3 15-34	H3.3K27pro (15-34)	34884	9661.91													H3 1-20	H3K9me2 + S10p (1-20)	139.5	4.94975
H3 1-20	H3K4ac (1-20)	34738.5	12154.5													H3 1-20	H3K9me1 + S10p (1-20)	126.5	0.707107
H2AZ 1-19	H2A.Z K4ac + K8ac + K12ac (1-19) (N-ac)	27028.5	5371.89													H3 1-20	H3K4me3 + K9ac + S10p (1-20)	52000	14724.8
H3 1-20	H3K4ac + K9me3	26164	2050.61													H3 1-20	H3R17me2a (1-22)	191	52.3259
H3 1-20	H3.1 (1-20), K18but	19000	83.4386													H3 1-20	H3R17me2s (1-22)	187	45.2548
H2A 1-17	H2AS1p + Cit3 + K5ac	16778	1132.79													H3 1-20	H3R17me1 (1-22)	163.5	38.8909
H3.3 15-34	H3.3K27ac (15-34)	16012.5	4292.85													H3 1-20	H3K14me2	187	94.7523
H3 1-20	H3K4ac + K9ac + S10p + K14ac + K18ac (1-20)	14754	865.499													H3 1-20	H3K14me3	276.5	14.8492
H3.3 15-34	H3.3K27but (15-34)	12359.5	2773.98													H3 1-20	H3R2me2s + K4me3	50925	19206.4
H4 1-23	H4K5crK8crK12cr	11839	463.862													H3 1-25	H3K18ac (1-25)	290	217.789
H3 1-20	H3K18ac (1-20)	11596.5	692.258													H3 1-25	H3R17me2a (1-25)	675.5	736.098
H3 15-34	H3.1 (15-34)K27ac	10614.5	4086.37													H3 1-25	H3R17me2a + K18ac (1-25)	395	376.181
H3 1-20	H3K4me3 + K18ac (1-20)	10241	591.141													H3 1-20	H3T6p	166	26.8701
H3 1-20	H3K4me3 + K9ac + S10p + K14ac + K18ac (1-20)	7405	1453.81													H3 1-20	H3K4me3 + T6p	178	1.41421
H3 52-61	H3K56ac (52-61)	5769	74.9533													H3 1-20	H3K4me2 + T6p	153.5	2.12132
H3.3 15-34	H3K23ac	5597.5	2085.26													H3 1-20	H3T6p + K9ac + K14ac + K18ac	134	4.24264
H3 15-34	H3.1 (15-34)K27but	5291.5	702.157													H3 1-20	H3K4me3 + T6p + K9ac + K14ac + K18ac	149.5	2.12132
H3 1-20	H3R2me2a + K4me3 + K9ac + S10p + K14ac + K18ac (1-20)	4390.5	393.858													H3 1-20	H3K4me2 + T6p + K9ac + K14ac + K18ac	170	8.48528
H2B 1-24	H2BK16ac	3614.5	3186.93													H3.3 15-34	H3K18ac + K23ac + K27ac	151	42.4264
H3.3 15-34	H3K18ac + K23ac + K27ac + S28p	3514.5	1089.65													H3.3 15-34	H3K18ac + K23ac + K27ac + S28p	167.5	67.1751
H2B 1-24	H2BK15ac	2603	483.661													H3.3 15-34	H3K23ac	168	55.1543
H4 1-23	H4K5me1	1084.5	55.8614													H3 1-20	H3R2me2s + K4me3 + K9ac + K14ac + K18ac	33655.5	2567.5
H4 1-23	H4K8me1	916	199.404													H3 1-20	H3R8me1 + K9me3	146.5	38.8909
H4 1-23	H4K5me1 + K8me1 + K12me1	615.5	388.202													H3 1-20	H3R8me1 + K9me2	193.5	26.163
H4 1-23	H4K12me1	525	155.563													H3 1-20	H3R8me2a + K9me3	183.5	24.7487
H3 1-20	H3K18me3 (1-20)	425.5	366.988													H3 1-20	H3R8me2a + K9me2	165	8.48528
H4 1-23	H4R3me2a (1-23)	356.5	50.2046													H3 1-20	H3R8me2a + K9me1	186	31.1127
H4 1-23	H4K20me3 (1-23)	330.5	36.0624													H3 1-20	H3R8me2s + K9me3	161	18.3848
H4 1-23	H4R3me2s (1-23)	299	57.9828													H3 1-20	H3R8me2s + K9me2	191	9.89949
H3 1-20	H3K9vl	286.5	6.36396													H3 1-20	H3R8me2s + K9me1	178	72.1249
H3 1-20	H3K4me3 + K9ac + S10p (1-20)	276.5	99.7021													H3 1-20	H3K4ac + K9me2 + K14ac + K18ac	202.5	16.2635
H3 1-20	H3K9me2 (1-32)	270	55.1543													H3 1-20	H3K4ac + K9me1 + K14ac + K18ac	196.5	41.7193
H3.3 15-41	H3K18me3	264.5	137.886													H3.3 15-34	H3K27me3	158.5	14.8492
H2B 1-24	H2BK20ac	245.5	41.7193													H3.3 15-34	H3K27me2	162.5	14.8492
H3 1-20	H3K9ac + S10p (1-20)	242.5	14.8492													H3.3 15-34	H3K27me1	151.5	23.3345
H3 15-34	H3K23me1 15-34	208	9.89949													H3.3 15-34	H3R26me2a + K27me3	157.5	13.435
H3 1-15	H3K9me2 (1-15)	206	4.24264													H3.3 15-34	H3R26me2a + K27me1	196	24.0416
H3 1-20	H3K14me3	203	22.6274													H3 15-34	H3K23me1 15-34	226	121.622
H3 1-15	H3K4me1 + K9me2	203	32.5269													H3 1-20	H3K9-Nle (1-20)	199.5	98.2878
H3 1-21	H3K4me1 (1-21)	201.5	27.5772													H3 1-20	H3K14-Nle (1-20)	201.5	88.3883
H3 1-11	H3K4me3 (1-11)	199.5	24.7487													H3 11-26	H3K18-Nle (11-26)	209.5	99.7021
H3 1-15	H3K4A + K9me2 (1-15)	198.5	12.0208													H3 15-31	H3K23-Nle (15-31)	153.5	12.0208
H3 1-20	H3K14-Nle (1-20)	192	12.7279													H3 1-20	H3T6p + K9me3	196.5	55.8614
H3.3 15-34	H3R26me2a	190	39.598													H3 1-20	H3T6p + R8me2a + K9me3	161.5	23.3345
H3 11-26	H3K18-Nle (11-26)	189.5	3.53553													H3.3 15-34	H3R26me2a	180.5	20.5061
H4 1-23	H4R3me1 (1-23)	187	79.196													H3.3 15-34	H3K27me3 + S28p	165.5	10.6066
H3 1-20	H3K14me2	186.5	38.8909													H3.3 15-34	H3K27me2 + S28p	178	11.3137
H3.3 15-34	H3.3K27vl (15-34)	186.5	2.12132													H3 1-20	H3K4ac + K9me3	153.5	2.12132
H3 1-20	H3K9hxo	185	15.5563													H3 1-20	H3K9me2 (1-32)	304.5	137.886
H3 1-7	H3K4me3 (1-7)	184.5	24.7487													H3 1-20	H3K9me2 + K27me1 (1-32)	243	42.4264
H3 1-20	H3T3p (1-20)	180	2.82843													H3.3 15-34	H3.3K27ac (15-34)	176	39.598
H3 21-44	H3K36me2 (21-44)	177	43.8406													H3.3 15-34	H3K27ac + S28p	151.5	26.163
H3 1-20	H3K9su	176.5	9.19239													H3.3 15-34	H3S28p	158.5	14.8492
H3.3 15-34	H3K23me2 (15-34)	173	7.07107													H3 52-61	H3K56ac (52-61)	192.5	13.435
H3 1-20	H3Cit8 (1-20)	172.5	31.8198													H3 52-61	H3K56me3 (52-61)	173	0
H3.3 27-45	H3.3T32pK36me1 (27-45)	172	26.8701													H3 1-15	H3K9me2 (1-15)	166	33.9411
H3 21-44	H3K36me1 (21-44)	171.5	40.3051													H3 1-15	H3K4me2 + K9me2	23889.5	15108.8
H3.3 15-34	H3.3K27hxo (15-34)	171.5	13.435													H3 1-15	H3K4me1 + K9me2	168	83.4386
H3.3 15-34	H3K27me2 + S28p	170.5	14.8492													H3 1-15	H3K4me3 + K9me2	55117.5	5278.55
H3.3 15-34	H3.3K27cr (15-34)	169.5	3.53553													H3 1-15	H3K4A + K9me2 (1-15)	176.5	48.7904
H3 1-20	H3K4me3 + S10p (1-20)	169	26.8701													H2A 1-17	H2AK5ac + K9ac + K13ac + K15ac	180.5	14.8492
H3 1-20	H3K9me3 + S10p (1-20)	169	12.7279													H2A 1-17	H2AK5ac	175	1.41421
H3 1-20	H3K4me3 + R8me2a + K9me3 (1-20)	168.5	21.9203													H2A 1-17	H2AS1p + K5ac	148.5	17.6777
H2B 1-24	H2BK5me3	165	31.1127													H2A 1-17	H2AR3me2a + K5ac	180	12.7279
H3 1-20	H3R8me2a + K9me1	164.5	2.12132													H2A 1-17	H2AS1p + R3me2a + K5ac	169.5	40.3051
H3 1-20	H3R2me2a + K4me3 + S10p (1-20)	164	16.9706													H2A 1-17	H2ACit3 + K5ac	156	15.5563
H3 1-20	H3R8me2s	164	7.07107													H2A 1-17	H2AS1p + Cit3 + K5ac	147	5.65685
H3 1-20	H3R8me2s + K9me3	164	2.82843													H2A 1-17	H2AS1p + K5ac + K9ac + K13ac + K15ac	161	57.9828
H3 1-15	H3K4me3 + K9me2	163	8.48528													H2A 1-17	H2AK5ac + K9ac + K13ac + K15ac (no N-ac)	158.5	3.53553
H3.3 15-34	H3K27me3	162	22.6274													H2A 1-17	H2AS1p + K5ac + K9ac + K13ac + K15ac (no N-ac)	207	7.07107
H3 1-20	H3K9cr	160	21.2132													H2AX 132-142	H2AX (S139p)	141	45.2548
H3 1-20	H3Cit2 (1-20)	157.5	4.94975													H2AZ 1-19	H2A.Z K4ac + K8ac + K12ac (1-19)	117.5	4.94975
H2B 1-24	H2BK5me2	157	0													H2AZ 1-19	H2A.Z K4ac + K8ac + K12ac (1-19) (N-ac)	211.5	119.501
H3 74-84	H3K79me3 (74-84)	154.5	10.6066													H3 21-44	H3K36me1 (21-44)	139	0
H3 1-20	H3K4me2 (1-20)	153.5	17.6777													H3 21-44	H3K36me2 (21-44)	152.5	14.8492
H3.3 15-34	H3K27me2	153	4.24264													H3 21-44	H3K36me3 (21-44)	131.5	3.53553
H3 1-20	H3R8me2s + K9me2	152.5	6.36396													H3 21-44	H3K36ac (21-44)	157.5	4.94975
H3 1-20	H3K18me1 (1-20)	152	22.6274													H3 21-44	H3K27acK36me1 (21-44)	132.5	4.94975
H3 1-20	H3K9bhb	150	2.82843													H3 21-44	H3K27acK36me2 (21-44)	135.5	13.435
H3 15-31	H3K23-Nle (15-31)	149	22.6274													H4 1-23	H4R3me2a + K5ac	152.5	2.12132
H3 1-20	H3K4me3 + K9me3 (1-20)	148	8.48528													H4 1-23	H4K20ac	207	9.89949
H3 1-20	H3R17me1 (1-22)	147	0													H4 1-23	H4S1p + K5ac + K8ac + K12ac + K16ac	191	11.3137
H3 1-20	H3K4me3 + R8me2s + K9me3 (1-20)	146	19.799													H4 1-23	H4S1p (1-23)	149	26.8701
H3.3 15-34	H3K27ac + S28p	145.5	0.707107													H4 1-23	H4K5ac + K8ac	147.5	13.435
H3 1-20	H3K4me3R8me2a	144.5	6.36396													H4 1-23	H4K5ac + K16ac	170	9.89949
H3 1-20	H3R17me2a (1-22)	144	2.82843													H4 1-23	H4K5ac + K20ac	210	87.6812
H3 1-20	H3R2me1 + K4me2 (1-20)	143	22.6274													H4 1-23	H4K8ac + K12ac	175.5	53.033
H3.3 15-34	H3K27me1	142.5	6.36396													H4 1-23	H4K8ac + K20ac	198.5	96.8736
H3 1-20	H3R8me1	142	12.7279													H4 1-23	H4K12ac + K16ac	202	29.6985
H3 1-20	H3R8me2a	141	1.41421													H4 1-23	H4K12ac + K20ac	153	55.1543
H4 11-27	H4K20me2 (11-27)	137	1.41421													H4 1-23	H4K16ac + K20ac	218.5	55.8614
H3 1-20	H3R8me1 + K9me2	137	14.1421													H4 1-23	H4K12ac + KQ5,8,16,20	158	41.0122
H3.3 15-41	H3K36me3	135.5	26.163													H4 1-23	H4K5me1	181	16.9706
H3 1-20	H3T3p + K4me3 (1-20)	134.5	84.1457													H4 1-23	H4K8me1	178.5	21.9203
H3 15-34	H3K23me3 (15-34)	132	5.65685													H4 1-23	H4K12me1	180.5	3.53553
H3 1-20	H3R2me2s + K4me3	130.5	3.53553													H4 1-23	H4K5ac + K8me1 + K12ac	182	53.7401
H3 1-20	H3K18me2 (1-20)	129	7.07107													H4 1-23	H4K5me1 + K8ac + K12me1	167	9.89949
H3 1-20	H3K9me2 (1-20)	128	19.799													H4 1-23	H4K5me1 + K8me1 + K12me1	199	25.4558
H2B 1-24	H2BK5me1	128	11.3137													H4 1-23	H4K8ac + K12ac + K16ac	146.5	34.6482
H3 1-20	H3T11p (1-20)	125	15.5563													H4 1-23	H4K5ac + K12ac + K16ac	173	43.8406
H4 1-23	H4S1p + R3me2a (1-23)	123.5	16.2635													H4 1-23	H4K5ac + K8ac + K16ac	215.5	103.945
H3.3 27-45	H3.3K36me1	123.5	10.6066													H4 1-23	H4K5me1 + K8ac + K12ac + K16ac	183.5	10.6066
H3 1-20	H3K9me2 + K27me1 (1-32)	122.5	71.4178													H4 1-23	H4K5ac + K8me1 + K12ac + K16ac	142.5	26.163
H3 74-84	H3K79me1 (74-84)	122	2.82843													H4 1-23	H4K5ac + K8ac + K12me1 + K16ac	195	0
H3.3 15-34	H3K27me3 + S28p	121.5	16.2635													H4 1-23	H4K20me3 (1-23)	151.5	4.94975
H3.3 15-41	H3K18me3 + K36me3	120.5	10.6066													H4 1-23	H4K5proK8proK12pro	250.5	183.141
H3 1-20	H3T6p	120.5	4.94975													H4 1-23	H4K5butK8butK12but	136.5	27.5772
H3 1-20	H3K9me1 + S10p (1-20)	120	24.0416													H4 1-23	H4K5crK8crK12cr	174.5	28.9914
H3.3 15-34	H3.3K27bhb (15-34)	118.5	58.6899													H2B 1-24	H2BK5me3	144.5	28.9914
H3 1-20	H3R2me2a + K4me3 (1-20)	117	9.89949													H2B 1-24	H2BK5me2	179	16.9706
H3 1-20	H3K9me1 (1-20)	114	2.82843													H2B 1-24	H2BK5me1	191	9.89949
H3 1-20	H3R8me1 + K9me3	114	29.6985													H2B 1-24	H2BK12ac	207.5	84.1457
H4 11-27	H4K20me3 (11-27)	113.5	72.832													H2B 1-24	H2BK15ac	199.5	95.4594
H3.3 15-34	H3R26me2a + K27me3	113.5	2.12132													H2B 1-24	H2BK16ac	145	18.3848
H3 1-20	H3S10p (1-20)	111	7.07107													H2B 1-24	H2BK20ac	158	8.48528
H3.3 27-45	H3.3K36me2 (27-45)	109.5	2.12132													H2B 1-24	H2BK12ac + K15ac + K16ac + K20ac	116.5	0.707107
H3 1-15	H3K4me2 + K9me2	109	1.41421													H3.3 27-45	H3.3T32pK36me1 (27-45)	130.5	16.2635
H3 1-20	H3R8me2a + K9me2	108	12.7279													H3.3 27-45	H3.3T32p (27-45)	142	4.24264
H3 1-20	H3Cit2 + K4me2 (1-20)	107	7.07107													H2AX 1-17	H2A.X K5ac	144.5	10.6066
H3 1-20	H3R17me2s (1-22)	107	9.89949													H3 1-11	H3K4me3 (1-11)	47999.5	2383.66
H3 1-20	H3R2me2a + T3p + K4me3 (1-20)	105.5	3.53553													H3 1-7	H3K4me3 (1-7)	15723	287.085
H3 1-20	H3K9crK14crK18cr	105	67.8823													H3 27-46	H3K36me3	175.5	23.3345
H4 1-23	H4S1p + R3me2s (1-23)	103	9.89949													H3 27-46	H3S31p + K36me3	145	14.1421
H3 1-20	H3K9me2 + S10p (1-20)	103	9.89949													H3 15-34	H3K23me3 (15-34)	142.5	0.707107
H3 1-20	H3R2me2a + K4me2 (1-20)	101	28.2843													H3 1-20	H3K9pro	137.5	7.77817
H4 1-23	H4S1p + R3me1 (1-23)	97.5	30.4056													H3 1-20	H3K9but	145	0
H4 11-27	H4K20me1 (11-27)	95.5	68.5894													H3 1-20	H3K9cr	148	16.9706
H3 1-20	H3R8me2s + K9me1	95	41.0122													H3.3 15-34	H3.3K27pro (15-34)	134	11.3137
H3 52-61	H3K56me3 (52-61)	94	5.65685													H3.3 15-34	H3.3K27but (15-34)	123.5	17.6777
H3 1-20	H3K9-Nle (1-20)	92.5	67.1751													H3.3 15-34	H3.3K27cr (15-34)	147.5	28.9914
H3 1-20	H3R8me2a + K9me3	91.5	36.0624													H3.3 15-34	H3.3K27vl (15-34)	139	31.1127
H3.3 27-45	H3.3T32p (27-45)	91.5	31.8198													H3.3 15-34	H3.3K27hxo (15-34)	120	8.48528
H3 1-20	H3T6p + R8me2a + K9me3	91	5.65685													H3.3 15-34	H3.3K27bhb (15-34)	136.5	21.9203
H3 1-20	H3R2me1 + K4me3	90.5	40.3051													H3 1-21	H3K4me1 (1-21)	689	12.7279
H3 74-84	H3K79me2 (74-84)	90	53.7401													H3 1-20	H3K9vl	103.5	10.6066
H3 1-20	H3Cit2 + K4me3 (1-20)	87.5	20.5061													H3 1-20	H3K9hxo	115.5	2.12132
H3 1-25	H3R17me2a (1-25)	87.5	24.7487													H3 1-20	H3K9bhb	120	8.48528
H3.3 15-34	H3S28p	82	32.5269													H3 1-20	H3K9su	129.5	9.19239
H3 1-20	H3K4N3	81.5	21.9203													H3 1-20	H3K4me3R8me2a	48581	10927.6
H3 1-20	H3K4me2 + T6p	80	29.6985													H3 1-20	H3K9crK14crK18cr	84	24.0416
H3 6-30	H3K9me2 + K27me2 (6-30)	77.5	12.0208													H3 1-32	H3.1K14ac (1-32)	159	14.1421
H3 1-20	H3T3p (1-20)	76.5	50.2046													H3 1-32	H3.1K18ac (1-32)	455	436.992
H3 1-20	H3K9me3 (1-20)	69	28.2843													H3 1-32	H3.1K23ac (1-32)	134.5	3.53553
H3 27-46	H3S31p + K36me3	68	2.82843													H3 15-34	H3.1 (15-34)K27ac	147.5	68.5894
H3 1-20	H3K4me1 (1-20)	67.5	12.0208													H3 15-34	H3.1 (15-34)K27but	114	5.65685
H3.3 27-45	H3.3K36me3 (27-45)	64	24.0416													H3 1-20	H3.1 (1-20), K18but	139	4.24264
H3 1-20	H3T6p + K9me3	63	16.9706													H3.3 15-34	H3K23me2 (15-34)	141.5	26.163
H3 27-46	H3K36me3	60	39.598													H3.3 27-45	H3.3K36me3 (27-45)	171	15.5563
H3 1-20	H3K4me3 + T6p	58.5	44.5477													H3.3 27-45	H3.3K36me2 (27-45)	169	21.2132
H2AX 132-142	H2AX (S139p)	49	12.7279													H3.3 27-45	H3.3K36ac (27-45)	198.5	9.19239
H3 1-20	H3R2me2s + K4me2 (1-20)	42	5.65685													H3 1-20	H3Cit8 (1-20)	142.5	2.12132
H4 1-23	H4S1p (1-23)	39.5	55.8614													H4 1-23	H4K12acK16acK20me3 (1-23)	137.5	20.5061
H3 1-20	H3K4me3 (1-20)	37.5	53.033													H4 1-23	H4K5but (1-23)	152.5	3.53553
H3 21-44	H3K36me3 (21-44)	37.5	53.033													H4 1-23	H4K8but (1-23)	126.5	17.6777
H3.3 15-34	H3R26me2a + K27me1	34.5	23.3345													H4 1-23	H4K5K8but (1-23)	165	2.82843
H3 1-20	H3R2me2a (1-20)	30	33.9411													H3 21-44	H3K27acK36me3 (21-44)	129.5	9.19239

## Sheet: Nuc 2D Query vs Salt
	Key:	rNuc	H4K5,8,12,16ac	H2AK5,9,13,15ac	H3K4,9,14,18ac
	Buffer: 20 mM Tris pH 7.5 + XXX mM NaCl + 0.01% BSA + 0.01% NP40 + 1 mM DTT
		[CECR2], nM									[CECR2], nM											BRD3 BD1 Control
		1000	500	250	125	62.5	31.3	15.6	7.8	0	1000	500	250	125	62.5	31.3	15.6	7.8	0
[NaCl], mM	250	178	211	208	196	171	211	205	264	223	280	275	223	205	207	214	849	259	265		rNuc	187	250
	225	266	249	245	299	336	400	344	308	324	376	345	279	239	224	262	289	268	322			157	225
	200	189	230	208	210	251	248	254	272	267	374	296	226	189	183	249	221	248	249			145	200
	175	150	148	159	199	205	223	221	180	205	344	292	228	143	149	203	190	174	200			99	175
	150	150	153	177	200	205	234	268	234	230	309	312	174	122	117	128	155	159	181			115	150
	125	96	143	137	127	187	221	177	205	186	306	177	153	124	125	157	804	159	184			193	125
	100	75	106	106	96	130	130	161	122	137	149	137	102	112	109	93	86	101	95			16243	100
	50	42	72	31	38	65	75	65	65	68	49	49	48	32	41	81	104	61	0			66174	50
[NaCl], mM	250	46673	59583	60548	58843	46317	10453	531	314	99	56829	66329	73672	70141	65119	32310	2816	631	164		H4K5,8,12,16ac	15181	250
	225	47778	57382	59686	60152	51050	16138	885	380	89	56738	64129	68452	68163	65518	28825	5857	825	134			31251	225
	200	42738	58253	58162	59657	54620	22836	1656	513	112	51983	61916	67367	66436	62983	34294	2238	887	138			54263	200
	175	40406	56096	59104	60399	56184	28104	1685	456	67	49976	59965	63600	62951	60500	31110	3691	748	102			57184	175
	150	40780	55407	57601	61342	59614	36099	3380	691	4113	46890	58476	63302	61747	59917	49519	7208	796	121			61108	150
	125	41397	55971	57244	60582	57883	38370	4294	857	70	46877	58599	63127	62731	61899	39617	6110	879	77			59041	125
	100	40817	54454	56305	58500	59269	46479	9329	1601	56	47390	57098	60778	60326	59399	39203	4856	569	42			56420	100
	50	47794	55223	54830	57001	57297	41409	5372	765	130	51292	57019	56320	54756	48758	25625	1822	395	0			54319	50
		1000	500	250	125	62.5	31.3	15.6	7.8	0	1000	500	250	125	62.5	31.3	15.6	7.8	0
		[CECR2], nM									[CECR2], nM

## Sheet: Nuc Query Titration
	Buffer: 20 mM Tris pH 7.5 + 250 mM NaCl + 0.01% BSA + 0.01% NP40 + 1 mM DTT
		GST-CECR2
	Calculated results: Calc 1: Crosstalk = Crosstalk correction where Label : AlphaScreen(1) channel 1	rNuc		H2AK5,9,13,15ac		H3K4,9,14,18ac		H4K5,8,12,16ac		H4K5ac		H4K8ac		H4K12ac		H4K16ac		H3K27ac
		1	2	3	4	5	6	7	8	9	10	11	12	13	14	15	16	17	18
[CECR2], M	3e-07	661	563	662	412	155603	156138	153901	151149	177	262	461	321	515	427	525	536	632	554
	1.5e-07	683	767	562	360	166675	162257	158388	157196	221	283	490	390	447	461	519	489	684	521
	7.5e-08	750	821	515	280	165845	164774	161443	157220	242	256	448	457	474	479	573	545	710	575
	3.75e-08	700	831	474	274	165552	163209	152683	151527	214	263	469	460	478	506	596	554	658	598
	1.875e-08	718	896	442	171	161949	158097	134809	132296	207	267	476	463	520	489	611	568	674	608
	9.375e-09	933	932	411	294	122335	125277	78769	81833	274	311	435	517	534	553	659	657	631	628
	4.6875e-09	823	924	438	389	57788	58179	27929	27177	247	296	511	495	571	543	616	619	596	627
	2.34375e-09	922	911	459	491	19095	18994	7486	6838	277	261	477	458	540	555	580	594	609	636
	1.17187e-09	942	918	448	444	7028	4633	2024	1972	289	280	392	467	537	498	608	561	666	615
	5.85937e-10	936	864	459	477	1846	1788	1100	1093	348	322	448	451	568	518	598	668	626	604
	2.92969e-10	805	858	456	525	1045	1048	835	806	246	243	414	400	528	480	608	588	553	576
	0	833	890	407	491	559	583	650	606	282	252	513	410	532	522	634	592	574	569
